# Supplementary material for: Breaking dependency: The Cinderella complex and barriers to self-employment among rural women in Iran
Source: PLoS One. 2026 Feb 25;21(2):e0337652. doi: 10.1371/journal.pone.0337652 (PMC12935258; doi:10.1371/journal.pone.0337652)
Supplement: S4 Appendix — (XLSX) [file pone.0337652.s004.xlsx]

## Sheet: Sheet1
age	marital.status	education	employment	Loan	Costs	Accessebility.Services	IA1	IA2	IA3	IA4	IA5	IA6	IA7	IA8	IA9	IA10	IA11	IA12	IA13	IA14	IA15	IA16	IA17	AR1	AR2	AR3	AR4	AR5	AR6	AR7	AR8	AR9	AR10	UE1	UE2	UE3	cinderella32	cinderella33	cinderella34	cinderella35	cinderella36	VS1	VS2	VS3	VS4	VS5	VS6	VS7
1	2	3	1	2	0	2	1	2	2	2	2	2	3	1	1	2	2	2	1	1	1	1	2	2	2	2	1	1	1	1	2	2	2	1	2	2	4	4	5	4	2	1	1	3	1	2	2	2	4
1	2	2	3	1	200000	2	1	1	3	2	1	1	2	5	2	3	1	2	1	1	3	3	1	2	4	2	1	2	3	2	3	4	2	2	3	2	2	4	2	2	2	1	2	2	1	1	1	2	4
3	2	2	1	2	0	2	2	1	1	2	1	1	1	1	2	1	1	1	1	2	2	2	1	1	2	1	1	1	1	1	2	3	3	2	2	2	3	2	2	2	2	2	2	2	2	2	2	2	2
2	2	2	3	2	0	2	1	2	2	3	1	3	5	3	1	-9	1	4	2	1	5	4	3	5	1	4	1	5	1	3	4	5	2	5	1	1	4	4	4	4	1	1	3	3	5	4	1	2	5
2	1	3	2	2	0	2	4	2	-9	2	3	2	3	2	2	2	2	2	4	2	3	2	2	2	4	2	4	4	4	2	5	4	4	4	2	3	5	3	4	4	4	3	4	1	1	2	3	4	4
2	1	3	2	-9	0	2	1	1	1	1	1	1	1	2	1	3	1	1	2	1	2	5	1	1	2	2	1	3	4	3	1	1	1	4	2	3	5	5	5	5	5	2	3	3	2	2	2	1	5
2	2	3	3	1	-9	2	1	1	1	1	1	1	1	2	1	3	-9	1	1	-9	2	1	1	1	-9	-9	1	3	4	3	1	1	1	4	2	3	5	5	5	5	5	2	-9	3	3	2	2	1	5
2	3	3	-9	1	100000	-9	2	2	2	2	2	2	2	1	2	2	1	2	2	2	2	2	2	1	3	2	2	4	2	3	4	4	2	4	3	2	2	2	4	3	2	2	2	2	3	3	3	2	3
2	2	-9	1	2	0	2	1	1	1	1	1	1	1	1	1	1	1	1	1	1	1	1	1	1	1	1	1	1	1	1	1	1	1	4	3	1	5	5	5	3	5	1	1	1	1	1	1	1	5
2	1	3	2	1	200000	1	2	3	2	1	2	1	3	2	1	4	4	5	2	1	2	1	1	2	2	3	1	4	4	2	2	4	2	5	1	1	2	4	5	4	1	2	5	1	1	1	1	1	4
2	2	3	1	2	0	2	2	2	2	1	2	2	2	2	1	1	1	1	2	1	1	2	2	1	1	1	2	2	2	2	2	2	2	2	2	2	4	4	4	4	4	2	2	2	2	2	2	2	4
2	2	3	1	2	0	2	2	1	2	2	4	2	4	2	1	2	2	3	2	2	2	2	2	2	2	2	3	4	2	3	4	4	3	2	2	2	3	4	4	3	4	3	2	4	4	3	2	2	3
1	2	3	1	2	0	2	4	2	1	1	1	1	1	1	1	1	1	1	1	1	1	1	1	1	1	1	1	1	1	1	1	1	1	1	4	3	4	5	5	5	5	5	5	3	2	5	3	4	5
2	2	3	1	2	0	1	1	2	2	2	2	2	1	2	2	2	2	2	2	1	1	2	2	2	4	2	2	3	4	2	4	4	4	2	2	3	4	4	4	3	2	2	4	2	2	2	2	2	4
2	2	3	1	2	0	2	2	2	3	1	2	2	3	2	5	2	3	5	3	1	1	3	1	1	1	1	2	2	1	1	1	3	1	5	2	3	5	5	5	5	3	2	1	1	1	1	1	3	5
2	2	3	1	2	0	2	2	2	2	1	4	3	1	3	4	4	2	3	4	1	4	2	4	2	3	2	3	4	3	2	3	4	2	2	2	3	3	4	4	4	3	3	2	2	4	2	2	4	4
2	2	3	2	2	0	2	2	2	2	2	2	2	2	2	2	2	2	2	2	2	2	2	2	2	3	2	4	4	4	4	4	4	2	4	2	2	3	2	4	4	2	2	4	2	2	2	2	2	4
2	2	2	3	2	5000000000	2	1	1	1	1	1	1	1	3	4	1	1	5	3	1	4	3	1	4	4	3	1	3	3	4	4	4	4	2	5	4	4	5	4	5	5	4	4	3	4	5	4	3	3
2	2	3	2	2	0	2	1	1	1	1	1	1	1	2	1	1	1	2	2	1	2	3	1	2	4	3	5	4	4	4	5	5	2	4	2	4	2	3	4	2	1	2	5	4	5	1	1	4	3
2	1	3	2	2	0	1	2	2	2	2	2	2	1	1	2	2	2	2	1	1	1	3	2	2	3	4	1	2	2	2	3	4	2	2	3	2	4	4	4	3	3	2	2	2	2	3	3	3	4
2	2	2	3	1	40000000	1	1	3	4	1	4	1	1	1	1	4	1	1	1	1	1	3	2	1	1	2	1	1	1	1	2	4	2	5	3	5	5	5	5	4	5	1	1	1	1	3	1	1	5
2	2	3	3	1	-9	1	1	1	1	1	2	1	1	1	1	1	1	2	1	1	3	4	1	1	1	1	1	1	1	1	3	2	1	1	3	2	4	5	5	5	5	4	3	1	1	1	1	1	5
2	2	3	3	2	0	2	1	1	1	1	2	1	1	1	1	1	1	2	1	1	3	4	1	1	1	1	1	1	1	1	3	2	1	1	3	2	4	5	5	5	5	4	2	1	1	1	1	1	5
2	2	2	3	1	200000000	1	1	1	1	1	2	3	2	2	2	2	1	2	2	3	3	2	3	2	2	2	1	3	3	2	2	4	2	4	2	2	4	4	4	4	5	2	1	1	2	2	1	2	4
2	2	2	3	1	30000000	1	1	1	1	1	2	3	1	1	1	1	1	2	-9	1	-9	2	1	2	2	2	2	2	3	2	2	4	2	4	2	2	4	4	4	4	5	2	1	2	2	2	1	2	4
2	2	2	2	1	400000000	1	1	1	1	1	1	1	2	1	1	1	1	1	1	1	1	1	1	1	2	2	2	2	1	1	2	1	1	2	2	1	1	1	1	4	3	4	4	4	4	3	3	3	5
2	2	2	2	1	1000000000	1	1	1	1	1	2	1	1	1	1	1	1	2	1	1	3	4	1	1	1	1	1	1	1	1	3	2	1	1	3	2	4	5	5	5	5	4	2	1	1	1	1	1	5
2	2	3	1	2	0	2	1	1	1	1	1	1	1	1	1	1	1	2	2	1	1	1	1	2	2	2	2	4	2	2	2	3	3	2	2	4	4	4	5	4	3	2	2	3	2	2	3	2	4
2	2	3	1	1	100000000	2	4	2	4	1	2	1	2	4	1	5	1	1	4	1	2	4	1	1	1	4	1	1	1	1	2	1	1	2	2	4	5	5	5	5	4	2	1	1	2	1	2	2	5
1	2	3	1	1	-9	2	1	1	1	1	1	1	1	1	1	1	1	1	1	1	1	1	1	1	1	1	1	1	1	1	1	1	1	1	1	1	5	5	5	5	5	1	1	1	1	1	1	1	5
2	3	3	1	2	0	2	1	1	1	1	1	1	1	1	1	1	1	1	1	1	1	1	1	1	1	1	1	1	1	1	2	2	2	1	2	2	4	4	5	4	3	2	2	2	2	2	1	2	4
2	2	3	1	1	-9	2	4	1	1	1	2	2	4	3	1	4	4	2	2	2	2	3	2	2	2	2	4	2	4	2	2	2	2	4	4	4	5	5	4	4	4	2	2	2	4	2	2	2	4
2	2	3	1	2	0	2	2	2	3	2	4	4	4	2	2	2	2	3	4	2	2	2	4	2	2	2	2	2	2	2	4	4	4	4	4	4	4	4	4	3	2	4	4	4	3	3	2	2	4
2	1	3	1	2	0	2	1	2	2	2	2	1	2	3	2	3	2	2	2	3	2	3	2	2	3	-9	1	2	2	4	4	3	2	4	4	4	4	4	5	5	1	3	2	2	2	3	2	2	4
2	2	3	1	2	0	2	3	1	1	2	4	1	1	3	2	1	2	4	1	1	2	2	1	2	4	3	2	2	3	3	1	2	2	4	2	2	3	4	3	2	3	2	2	2	2	2	2	4	3
2	2	3	1	1	100000000	-9	2	1	1	2	3	1	1	2	1	1	1	1	1	1	2	3	2	1	2	1	2	1	1	2	4	4	4	4	5	2	4	4	5	4	4	1	2	2	3	2	2	2	4
1	1	3	1	1	40000000	2	1	1	-9	4	3	1	1	3	3	1	1	1	1	1	3	3	1	1	1	1	4	4	2	3	1	2	2	3	2	3	5	5	5	3	4	2	1	2	2	2	2	3	4
2	2	3	1	1	60000000	2	2	1	2	2	3	1	1	1	1	2	1	2	4	1	1	1	1	2	1	2	3	2	3	1	2	4	3	4	1	4	5	5	5	5	5	1	1	1	1	1	1	3	4
2	2	3	1	1	110000000	2	2	1	2	1	4	3	2	4	2	1	4	2	1	1	4	2	1	4	2	4	2	4	4	2	3	4	4	2	3	5	2	5	4	4	2	4	2	4	2	4	4	4	4
3	2	2	2	1	3000000	2	4	3	4	4	3	4	2	4	3	5	3	4	4	4	4	4	2	2	4	2	4	4	4	3	4	5	4	3	4	3	4	4	3	4	4	3	4	3	3	4	4	2	4
1	1	2	3	2	0	2	2	1	2	1	2	1	1	1	2	1	1	4	4	1	3	1	2	2	1	2	2	2	3	3	3	5	2	3	2	2	4	3	5	3	3	3	2	1	2	1	2	2	4
2	2	2	3	2	0	2	2	3	3	3	2	2	1	2	1	1	2	3	4	1	3	2	2	1	4	3	2	2	4	3	3	4	2	3	2	1	4	3	4	3	3	3	2	2	2	1	1	2	5
2	3	2	3	2	0	2	2	2	2	1	2	1	2	2	1	1	1	3	4	1	3	1	3	2	-9	2	2	1	3	3	3	4	2	4	2	3	1	3	4	3	3	3	2	1	2	2	2	2	4
1	1	3	2	2	0	2	2	2	3	2	3	1	2	2	1	1	1	3	4	1	3	1	2	2	3	2	2	1	3	3	3	4	2	3	2	2	3	3	4	3	3	3	2	2	2	2	1	2	4
1	2	2	3	2	0	2	2	2	2	3	2	1	2	2	1	1	2	-9	3	2	3	1	-9	2	2	2	1	2	3	3	3	4	3	4	2	2	4	2	4	3	3	3	1	2	2	2	2	4	4
1	2	3	2	2	0	2	2	3	2	1	2	2	2	1	2	3	1	3	4	1	2	1	2	2	2	1	2	3	3	3	3	4	2	3	2	1	4	3	5	4	3	3	1	2	3	2	1	2	3
1	-9	2	3	2	0	2	2	1	2	2	2	2	-9	1	1	1	1	3	4	2	3	2	2	1	2	1	2	2	3	2	3	5	2	3	2	2	4	3	5	3	3	3	2	1	2	1	2	2	4
2	2	3	3	2	0	2	2	1	2	2	2	2	2	2	2	1	1	1	2	2	3	3	1	1	1	1	2	2	2	2	2	2	2	2	2	2	2	1	1	1	4	4	3	3	4	4	4	1	4
2	2	2	3	2	0	2	3	2	2	2	1	1	2	2	2	1	1	1	2	1	3	1	1	2	2	1	2	2	3	3	3	4	2	3	2	1	4	3	4	3	3	3	2	1	2	1	2	1	4
1	1	2	3	2	0	2	2	1	2	3	2	1	3	2	1	2	2	4	4	1	3	1	2	2	1	2	1	-9	3	3	3	5	2	3	2	2	4	3	4	3	3	3	2	2	1	1	2	2	5
1	1	3	2	2	0	2	1	1	1	2	2	2	2	2	2	3	2	2	2	1	2	3	2	2	4	2	2	4	4	4	4	4	2	2	4	2	3	4	3	4	4	3	4	4	2	2	2	3	4
2	1	3	3	1	10000000	1	2	2	2	2	2	3	2	2	2	2	2	1	2	2	3	2	3	2	2	2	1	2	2	2	2	4	2	4	2	2	4	4	4	4	4	2	2	2	2	2	2	2	4
2	2	3	1	1	400000000	2	3	1	2	1	5	1	1	2	1	4	1	1	3	2	3	3	3	1	1	1	1	1	1	1	2	2	1	5	3	1	5	5	5	5	5	3	2	3	3	3	1	3	5
2	2	3	2	2	0	2	2	2	2	2	2	1	2	2	1	1	1	3	4	1	3	1	2	2	2	2	2	2	3	3	3	4	2	3	2	2	4	3	4	3	3	3	2	2	2	2	2	2	4
2	1	2	3	2	0	2	2	2	2	1	2	2	2	2	1	1	1	3	3	1	3	1	2	2	1	1	2	2	1	3	3	4	2	3	2	2	2	4	4	3	3	3	2	4	2	1	2	2	4
1	2	2	3	1	100000000	2	4	4	4	2	3	4	3	2	2	5	2	4	4	5	5	4	5	2	1	4	4	4	2	2	4	4	4	2	4	5	5	5	5	5	3	3	2	5	4	4	4	4	5
2	2	2	2	2	0	2	2	2	2	2	2	2	4	2	2	2	2	2	2	2	3	3	3	2	2	2	2	2	3	2	4	4	2	2	2	2	3	4	4	3	2	2	2	2	2	2	2	2	4
1	1	2	2	2	0	2	2	2	2	2	2	2	2	2	2	2	2	2	2	2	2	2	2	2	2	2	2	2	2	2	2	2	2	2	2	2	2	2	4	2	4	2	2	2	2	2	2	3	4
2	2	1	-9	2	0	2	1	3	-9	2	4	-9	4	3	4	1	5	3	1	5	2	2	1	-9	3	2	4	1	5	3	2	-9	3	2	4	2	4	5	4	5	5	4	3	4	1	3	3	5	3
2	2	3	1	1	150000000	1	5	3	5	2	3	4	2	5	4	1	3	4	1	3	2	5	4	1	3	4	3	5	2	5	3	5	4	2	4	1	3	4	1	4	1	2	5	1	3	2	4	2	1
1	2	2	1	1	-9	2	3	2	2	4	4	2	2	4	2	2	3	2	2	1	4	5	1	1	4	4	4	3	3	3	3	2	2	2	4	3	2	2	4	3	1	2	3	3	3	1	3	2	4
1	2	2	3	2	0	2	1	1	1	2	1	1	1	1	2	2	2	2	1	1	1	2	1	1	1	2	2	2	2	2	4	2	2	2	2	2	1	2	2	1	3	2	3	2	2	2	2	2	4
2	2	1	3	2	0	2	2	2	2	1	1	2	2	3	2	1	1	1	2	1	2	1	2	1	3	2	2	2	2	1	4	4	4	5	4	4	3	4	4	4	5	2	3	4	3	3	4	4	2
1	1	3	3	2	0	2	4	2	3	1	2	2	4	3	2	4	3	2	4	4	4	2	2	1	4	3	2	3	4	2	4	4	3	4	3	4	2	4	5	3	4	4	1	5	5	5	4	2	5
2	2	2	1	1	60000000	2	2	2	3	2	2	3	2	2	3	2	3	2	3	2	2	3	2	2	2	2	2	4	3	4	3	4	2	2	2	2	3	3	4	4	2	2	2	3	3	2	3	2	4
2	3	3	1	2	0	2	1	1	1	1	1	1	1	1	1	1	1	1	1	1	1	1	1	1	1	1	1	1	1	1	1	4	1	1	1	1	5	5	5	5	5	1	1	1	1	1	1	1	5
1	1	3	1	2	0	2	1	1	1	1	1	1	1	1	1	1	1	1	1	1	1	1	1	1	1	1	1	1	1	1	2	4	2	1	3	2	4	4	4	4	4	2	2	4	3	4	3	2	4
1	1	3	3	2	0	2	1	1	1	2	2	2	1	1	2	2	3	2	1	1	2	2	1	2	2	1	1	2	2	1	3	4	3	3	2	3	4	4	2	2	3	3	3	3	4	4	3	3	4
1	1	3	2	2	0	1	2	1	2	2	3	1	1	3	1	2	1	1	1	1	2	3	1	2	2	1	3	2	-9	1	2	2	1	2	2	2	2	3	4	4	3	2	1	1	2	1	2	1	4
2	2	3	3	1	5000000	2	4	3	3	3	4	2	3	2	2	3	3	3	2	3	2	3	3	3	3	3	3	3	4	2	3	4	3	3	3	3	3	4	4	3	3	3	4	2	3	2	2	2	3
2	1	3	2	2	0	2	3	2	3	2	4	2	4	2	3	2	2	3	4	2	4	2	2	3	4	2	4	4	2	2	3	5	5	5	3	2	3	2	5	5	3	3	2	4	1	1	2	4	5
1	1	2	2	2	0	2	3	1	1	1	1	1	5	1	2	1	1	1	1	1	1	1	1	1	2	4	1	1	2	1	1	4	1	1	2	1	5	5	5	1	3	3	3	1	1	1	2	2	5
1	2	3	1	1	300000000	2	2	2	1	2	2	2	2	2	1	2	2	1	2	2	1	2	1	1	1	1	2	1	1	1	1	1	1	1	2	2	5	5	5	4	5	2	1	1	1	5	2	2	5
2	1	3	2	2	0	1	1	1	1	1	1	1	1	2	2	1	1	4	3	1	3	3	2	1	5	4	2	4	4	3	3	3	3	2	2	2	2	4	3	3	2	2	4	2	3	2	2	2	3
2	3	3	3	2	0	2	1	1	1	2	1	1	1	2	1	1	2	1	2	2	3	2	2	1	2	2	2	3	2	3	2	2	2	3	4	2	2	3	4	4	2	2	2	2	1	2	2	2	4
1	1	3	2	1	3000000	2	1	2	4	2	2	1	1	2	1	2	2	3	2	1	3	3	2	4	4	2	3	4	3	1	4	4	2	3	4	4	3	4	5	4	3	1	1	2	3	4	3	2	4
2	2	3	1	1	50000000	1	1	1	1	2	1	2	1	1	4	1	1	4	1	1	2	1	2	2	1	2	1	1	2	3	1	4	2	3	4	5	4	4	4	4	4	3	2	2	3	4	4	4	4
1	1	3	2	2	0	2	1	1	1	1	1	1	1	1	1	1	1	1	1	1	1	1	1	3	2	2	1	1	1	1	1	1	1	1	1	5	5	5	5	5	5	1	1	1	1	1	1	1	5
3	2	3	2	2	0	2	2	1	1	1	3	1	1	2	1	1	2	1	2	1	3	4	1	1	2	1	2	1	1	2	2	2	2	2	2	4	4	4	4	4	4	2	2	2	1	2	2	3	4
2	2	3	3	1	100000000	1	2	2	4	2	4	2	2	4	4	4	2	2	4	2	2	2	4	4	4	4	4	4	4	2	2	4	4	2	2	4	4	4	4	4	2	3	3	2	2	2	2	3	3
2	2	3	1	1	300000000	2	3	4	4	4	5	2	2	4	2	4	3	2	4	2	2	4	4	2	2	2	2	3	4	4	2	4	2	3	4	2	2	4	2	4	2	2	2	2	3	2	2	4	4
3	2	2	3	2	0	2	1	2	2	2	2	2	2	2	2	4	2	2	2	2	2	3	2	1	2	2	2	2	3	2	2	4	2	3	4	2	4	4	4	4	4	2	2	2	2	3	2	2	4
2	1	3	2	2	0	1	2	2	1	1	1	1	1	1	2	1	1	1	1	1	1	1	1	1	4	1	1	1	1	4	4	4	1	3	1	1	4	5	5	4	4	2	3	2	1	1	1	1	5
2	2	3	2	1	190000000	2	2	1	3	1	5	1	1	2	1	4	1	5	1	1	2	4	4	1	1	3	4	2	5	4	3	5	4	2	5	2	1	2	1	3	3	5	5	4	4	5	4	2	3
2	1	3	3	2	0	2	1	1	1	1	2	1	2	3	3	3	1	3	3	1	3	3	1	2	3	1	1	3	4	1	2	3	3	4	2	2	4	4	4	4	4	2	2	2	2	3	2	3	4
3	2	3	1	1	100000000	2	2	2	2	2	4	2	2	2	2	2	2	2	2	2	2	2	2	2	3	2	2	2	2	2	2	3	2	2	2	2	4	4	4	3	3	2	2	2	2	3	2	3	4
3	2	3	1	1	-9	2	4	3	2	2	3	2	3	3	2	3	2	3	3	3	3	3	3	4	4	4	3	4	4	3	4	4	4	3	4	3	4	4	4	3	3	3	3	3	3	3	3	4	4
2	2	3	2	1	80000000	2	2	2	2	2	3	1	1	2	2	4	2	4	1	2	4	2	3	2	2	1	3	2	2	1	2	4	2	2	2	1	4	4	3	4	4	2	4	2	2	1	2	3	3
1	2	3	2	1	300000000	2	1	1	3	2	3	2	3	2	1	4	2	4	4	2	2	4	4	1	2	1	1	1	2	3	2	4	3	4	2	2	5	5	5	4	5	4	1	1	2	5	3	2	4
2	2	2	3	2	0	2	2	2	2	2	3	4	2	2	2	2	2	2	2	2	2	4	2	2	2	2	2	2	2	2	2	2	2	3	2	2	4	4	4	4	4	2	2	2	2	2	3	2	4
2	2	2	2	1	100000000	2	1	1	1	1	1	1	2	2	1	2	2	2	2	3	2	2	2	2	1	2	1	2	2	2	2	2	2	2	2	5	4	5	5	5	5	1	1	1	1	3	1	1	5
2	2	3	2	1	300000000	1	3	3	3	3	3	2	4	3	3	3	2	3	3	2	3	4	2	2	2	2	3	2	2	2	2	2	2	2	2	2	4	2	4	5	4	4	2	4	4	4	2	4	4
1	2	3	3	1	60000000	2	2	3	2	2	2	2	2	2	2	2	4	2	4	4	2	3	4	2	4	4	2	4	4	2	4	4	2	4	2	2	4	2	2	2	2	4	4	2	4	2	2	4	4
2	2	3	3	2	0	2	4	5	5	5	5	5	5	5	5	3	5	5	2	5	5	3	5	1	4	2	3	2	2	3	4	4	1	4	5	5	4	4	4	3	3	1	2	1	3	3	2	2	4
2	2	3	1	2	0	2	3	2	2	1	2	1	2	2	1	1	1	2	1	1	2	2	1	1	2	1	2	2	1	2	2	2	2	2	4	5	4	5	4	4	4	3	2	2	2	3	3	2	4
2	2	2	3	2	0	2	1	1	1	1	1	1	1	1	1	1	1	1	1	1	1	3	1	1	4	1	1	1	1	1	1	1	1	3	5	3	5	5	5	5	3	5	1	1	1	1	1	1	5
1	2	3	3	1	300000000	2	4	2	2	1	4	3	2	2	3	4	2	2	4	4	2	2	2	3	3	3	4	4	4	2	4	4	4	4	4	2	4	4	4	3	2	3	4	2	4	4	2	3	4
1	1	3	2	1	300000000	2	1	1	1	2	2	1	1	2	3	3	2	4	1	1	1	2	1	1	3	2	4	2	2	2	2	2	2	2	3	3	2	4	4	3	4	5	2	2	2	2	2	2	4
2	2	2	2	1	10000000	2	2	2	4	2	2	3	3	2	2	4	3	2	3	2	4	5	2	1	4	3	2	4	4	2	2	4	4	4	5	4	4	4	5	3	4	4	3	4	4	4	2	3	4
2	2	2	3	2	0	2	1	1	1	1	1	1	1	1	1	1	1	1	1	1	1	1	1	2	5	2	2	4	2	4	4	4	2	2	2	4	3	4	4	4	4	2	4	4	4	4	4	4	4
2	2	3	3	2	0	2	1	1	2	2	3	1	2	2	1	3	2	1	2	1	2	2	3	1	3	3	2	3	3	2	2	4	2	1	1	1	4	4	4	4	3	1	1	2	2	2	2	2	4
2	2	3	2	2	0	1	1	1	1	1	1	1	2	1	1	2	2	1	2	1	1	1	1	1	3	2	3	2	1	1	2	1	1	1	2	2	5	5	5	4	4	2	2	1	1	2	2	2	5
2	2	3	2	1	10000000	2	2	1	1	2	2	1	1	3	1	1	2	3	2	1	4	4	2	1	4	2	2	2	3	2	2	4	2	4	2	2	3	4	5	4	3	1	2	1	2	2	2	2	5
2	1	3	2	2	0	2	1	1	1	1	1	3	3	3	3	1	1	3	3	1	3	3	2	1	2	2	3	3	2	3	2	3	3	1	1	2	4	3	4	3	2	3	2	2	3	2	2	3	3
2	1	3	3	2	0	2	1	1	1	1	1	1	1	1	1	2	1	1	1	1	1	1	1	1	1	1	1	2	1	1	1	4	1	1	1	2	4	4	5	3	2	1	1	1	1	1	1	1	4
1	2	3	1	1	100000000	2	2	1	2	2	2	2	2	2	1	1	2	2	2	2	2	4	2	3	3	2	3	3	2	2	4	3	2	3	2	2	4	4	4	4	4	2	3	2	3	3	3	3	4
2	2	3	3	2	0	2	1	1	1	1	1	1	1	1	2	2	3	4	2	4	2	3	1	2	5	4	4	4	4	2	4	4	2	1	5	4	1	2	4	4	2	5	3	4	4	5	3	5	2
2	2	3	3	1	100000000	2	1	1	1	1	1	1	1	1	1	1	1	5	1	1	2	2	1	2	4	2	2	4	2	4	4	2	2	1	2	2	2	4	4	5	2	2	4	2	2	2	2	4	4
1	2	3	3	2	0	2	2	2	4	2	4	1	1	4	4	4	2	4	4	3	2	2	2	4	4	4	3	4	4	3	4	3	2	2	4	4	3	4	3	4	4	3	4	4	3	3	3	3	2
2	2	3	2	2	0	2	2	4	2	2	4	2	4	2	2	4	2	2	4	4	4	4	4	2	4	3	4	4	4	4	4	4	2	3	2	2	4	4	4	4	4	2	4	2	4	2	2	2	4
2	1	3	2	2	0	2	2	2	2	2	2	2	2	2	3	2	2	2	2	2	3	3	2	3	2	2	3	4	3	4	2	4	2	4	2	3	2	2	4	2	3	2	2	3	3	4	3	3	4
1	1	3	2	2	0	1	4	2	2	1	3	4	4	2	2	3	4	2	4	2	2	4	3	1	1	2	1	2	2	2	2	4	2	3	4	2	5	4	4	4	2	2	1	2	2	3	2	4	5
2	2	3	2	1	100000000	2	1	1	2	2	2	1	3	2	2	2	2	4	3	1	4	2	2	2	1	4	2	3	2	2	2	2	2	2	2	4	3	4	5	2	2	2	2	2	2	2	2	2	3
2	2	2	3	1	-9	2	1	1	1	1	1	1	1	1	1	1	1	1	1	1	1	1	1	1	1	1	1	1	1	3	3	3	1	1	1	1	3	5	3	2	4	3	2	2	2	2	2	2	4
2	1	3	3	2	0	2	3	4	4	2	4	2	4	4	5	4	2	2	2	4	3	3	2	4	3	2	4	2	2	2	2	4	4	4	4	4	3	4	4	4	4	4	4	2	4	4	4	4	3
1	1	3	2	1	100000000	1	2	2	2	2	2	2	1	2	2	2	2	4	2	1	1	3	2	1	2	1	2	2	2	3	2	4	2	3	2	4	4	4	5	4	5	2	1	1	3	4	3	2	4
2	2	2	3	1	70000000	2	4	4	4	4	5	4	4	5	4	4	5	3	5	3	2	4	4	2	2	3	4	4	3	4	2	4	4	4	4	5	2	2	4	2	2	2	3	3	4	2	2	2	3
2	2	3	3	2	0	2	3	2	2	2	3	2	2	3	1	4	2	2	4	2	4	4	2	2	4	4	3	4	4	4	4	4	4	3	3	2	2	2	2	2	2	4	4	4	4	2	3	4	3
2	2	3	3	1	-9	2	1	2	1	1	2	1	1	2	1	2	1	1	2	1	1	2	2	2	4	4	3	4	2	4	3	2	4	2	4	4	2	2	5	3	2	1	4	1	1	1	1	2	4
2	2	3	1	1	200000000	2	2	2	2	2	3	2	2	2	3	3	3	2	2	4	4	3	2	3	4	2	3	3	2	4	2	4	3	2	2	2	2	-9	4	4	4	4	3	2	2	2	2	2	4
2	2	2	3	2	0	2	4	2	4	3	4	4	4	4	4	4	3	4	4	3	4	4	3	2	3	4	4	4	3	4	4	4	3	3	4	4	2	3	4	2	2	4	4	4	5	4	2	4	2
1	1	3	3	1	100000000	2	1	1	3	1	1	1	1	1	1	1	1	1	2	2	2	1	1	1	2	2	2	1	2	2	2	3	2	1	2	2	2	4	5	4	5	3	5	5	3	3	4	3	3
1	1	3	3	2	0	2	1	1	1	1	1	2	2	1	2	1	1	2	1	1	3	2	1	2	3	1	3	3	3	3	3	4	3	2	1	1	4	2	5	3	5	4	2	4	2	2	2	5	4
2	1	3	2	2	0	2	1	1	1	1	1	1	1	1	1	1	1	4	1	1	1	1	1	1	2	2	2	1	2	1	1	2	1	1	1	1	4	4	4	4	2	2	2	2	2	1	1	4	4
2	2	2	3	2	0	2	5	2	2	2	3	1	2	4	2	1	2	1	3	3	4	5	2	4	4	4	3	4	4	4	3	4	4	4	5	2	2	2	5	4	2	4	4	4	4	2	3	2	4
1	2	3	3	2	0	2	5	3	3	5	4	3	4	5	2	5	5	3	5	3	5	5	1	3	1	1	4	2	5	4	4	5	4	5	4	2	4	3	2	5	5	4	4	3	5	5	4	1	4
2	1	3	3	1	90000000	2	5	4	5	3	4	5	3	4	4	4	3	4	3	2	3	4	1	1	2	4	3	4	2	4	2	4	3	3	5	2	4	5	4	5	5	4	3	4	2	3	4	4	5
2	2	2	3	1	45000000	2	4	4	4	2	4	1	2	2	4	4	2	4	4	4	3	4	2	2	4	2	4	4	4	2	2	4	3	2	4	4	2	2	4	2	2	4	2	4	4	4	2	4	4
2	2	3	1	1	30000000	2	2	2	2	2	2	2	1	1	2	3	2	4	2	1	4	2	1	1	2	2	2	1	2	1	1	3	1	1	1	2	4	4	3	3	3	3	1	3	3	3	2	4	4
1	1	3	3	2	0	2	2	2	2	2	2	2	2	2	2	2	2	2	2	2	2	3	2	3	2	2	2	1	2	2	2	3	1	2	3	2	2	1	2	2	3	1	2	-9	2	2	2	2	3
2	2	3	2	1	200000000	2	1	1	1	1	1	2	1	1	1	2	1	1	1	1	1	1	1	1	1	1	1	2	1	2	2	2	1	1	1	1	4	5	5	4	4	2	2	1	1	1	2	2	5
2	2	3	2	1	40000000	1	1	1	2	2	3	3	2	2	3	3	2	3	2	2	3	2	2	2	3	3	3	3	2	3	2	2	2	2	2	2	4	4	4	2	3	3	2	2	2	2	2	3	4
1	1	3	2	1	30000000	1	4	5	4	4	4	2	2	4	2	4	2	2	4	2	4	4	2	2	2	2	2	2	4	2	2	2	2	2	4	4	4	5	5	4	5	4	2	2	1	4	3	2	4
1	1	3	2	2	0	1	5	2	4	1	2	1	2	2	1	4	1	1	2	3	3	4	1	1	1	5	4	2	1	2	1	1	1	1	4	4	4	4	5	5	5	5	4	3	2	2	2	2	5
1	1	2	2	2	0	2	2	1	3	2	2	1	3	3	1	4	4	4	4	3	2	3	1	1	3	1	2	1	2	3	1	4	3	4	5	4	3	4	3	4	3	5	3	3	3	5	3	2	4
1	1	2	1	2	0	2	3	3	3	3	3	3	4	4	4	3	3	2	2	2	2	3	3	3	3	3	3	3	3	3	3	3	3	4	3	3	3	3	3	3	4	3	3	3	4	3	3	3	3
1	2	3	1	1	100000000	2	2	2	2	2	2	2	2	2	2	2	2	3	2	2	2	2	2	2	2	2	2	2	2	2	2	2	2	2	2	2	4	4	4	4	4	3	2	2	2	2	2	2	4
1	1	2	3	2	0	2	4	4	4	4	4	3	4	4	4	3	4	5	4	5	4	4	5	4	4	4	4	3	4	3	4	4	4	4	3	4	4	3	4	3	3	4	4	4	3	4	2	4	3
1	1	2	3	2	0	2	3	4	4	3	4	4	3	2	4	4	2	4	4	3	4	4	3	2	3	3	3	4	2	4	3	4	2	4	2	2	2	3	4	3	2	2	2	2	2	3	3	2	4
2	2	2	3	2	0	2	4	4	4	4	2	2	2	4	2	2	2	2	3	2	3	4	2	2	2	1	1	2	2	2	2	2	1	4	1	3	4	4	4	4	4	2	3	2	1	1	2	2	4
3	3	2	3	2	0	2	4	3	4	4	4	3	2	3	3	4	5	5	5	4	3	4	4	4	5	4	4	5	5	4	4	4	4	5	5	5	3	1	4	4	5	3	4	4	5	4	3	4	4
1	3	3	2	2	0	2	2	2	2	1	1	1	3	3	2	2	2	2	3	3	2	2	2	2	2	3	3	2	3	3	4	4	3	3	4	4	4	5	5	5	4	3	3	3	4	5	5	5	4
2	1	3	2	2	0	2	2	2	1	2	2	2	2	2	1	2	2	2	3	2	2	2	2	2	1	2	2	2	1	2	2	2	2	2	1	1	4	4	4	4	4	2	2	2	2	2	3	3	5
1	2	2	3	2	0	2	4	4	5	5	5	4	3	4	4	5	5	5	5	4	4	5	4	4	3	3	3	4	4	5	3	3	4	3	3	4	4	3	3	4	3	5	4	4	5	4	5	4	3
2	1	2	3	2	0	2	5	5	5	5	4	4	3	5	5	5	4	5	5	5	5	4	3	5	5	4	5	3	3	4	4	4	4	5	5	5	4	3	4	4	4	5	5	4	4	3	2	4	2
2	2	2	3	2	0	2	4	4	5	5	5	5	5	4	4	4	3	2	3	4	4	3	3	4	4	5	3	5	5	4	4	4	4	5	4	3	3	2	4	4	4	5	5	4	5	4	5	4	4
2	2	2	3	2	0	2	4	4	5	5	4	5	5	5	4	4	5	5	5	5	5	4	3	4	4	5	4	3	4	4	4	4	4	4	3	4	5	5	5	4	4	4	3	4	4	5	4	5	3
3	2	1	3	2	0	2	4	5	5	5	5	4	4	5	5	4	4	4	5	5	5	4	5	4	4	4	5	5	4	5	4	4	5	4	4	4	3	3	4	4	4	4	3	3	4	4	5	4	3
2	2	2	3	2	0	2	5	5	5	4	3	3	3	4	4	2	3	5	5	5	5	5	4	3	4	4	5	4	3	5	4	4	3	4	3	3	4	3	4	4	4	4	5	4	4	4	5	5	4
2	2	2	3	2	0	2	4	5	5	4	4	3	4	5	5	4	3	4	4	5	5	5	3	2	4	4	5	4	4	5	4	4	5	5	4	3	4	4	4	5	5	5	3	4	4	4	4	5	4
2	2	2	3	2	0	2	4	4	4	4	4	5	5	5	5	5	3	4	4	3	4	4	4	3	4	4	4	4	5	4	4	4	4	5	5	5	5	5	5	5	4	4	4	4	2	4	4	4	4
1	2	2	3	1	5000000	2	4	4	4	4	5	5	4	4	4	4	4	4	4	3	4	4	4	3	4	4	5	4	4	4	4	4	4	5	5	5	4	4	4	3	3	4	4	4	4	5	5	4	2
2	2	2	3	2	0	2	4	4	4	5	5	4	4	5	4	4	4	3	4	3	4	4	3	3	4	3	4	4	4	2	4	4	4	4	5	5	5	5	5	5	5	3	4	3	2	4	4	4	4
2	1	3	1	1	100000000	1	3	3	2	2	4	4	2	4	3	2	2	3	2	2	4	4	2	3	4	2	4	4	4	2	4	4	4	5	4	4	4	4	5	4	4	3	3	4	4	3	4	3	4
2	1	2	3	2	0	1	2	2	3	2	4	2	2	3	2	2	2	2	1	1	3	2	1	2	3	2	4	4	2	4	4	4	4	4	2	2	4	4	4	2	2	2	2	2	2	2	2	4	4
2	2	2	3	2	0	2	3	2	2	2	4	2	2	2	2	2	2	2	4	2	4	4	2	2	4	4	2	2	2	2	4	2	2	4	2	2	4	4	4	4	4	2	2	2	2	2	2	4	4
2	2	1	3	2	0	2	3	4	4	5	5	5	5	4	5	5	4	4	5	3	5	5	5	4	5	5	3	5	5	4	4	4	5	4	4	5	4	5	4	4	4	3	3	3	3	4	4	3	3
2	2	2	3	2	0	1	3	2	4	3	4	4	2	3	4	3	4	4	4	3	4	4	4	3	3	3	2	4	4	5	4	4	3	4	4	4	4	4	3	4	5	3	3	4	3	3	2	3	4
1	1	3	2	1	170000000	2	1	1	3	2	3	2	1	2	2	3	2	2	2	1	2	4	1	1	1	2	3	2	3	2	2	3	2	4	3	4	5	5	5	4	4	2	4	2	2	4	4	2	5
3	2	1	3	2	0	1	4	4	4	4	4	4	4	5	4	5	5	5	5	4	5	5	4	5	4	4	4	4	5	4	4	4	5	5	5	5	3	4	4	4	5	4	3	4	4	4	5	4	3
3	3	3	1	2	0	2	2	2	1	1	2	1	1	2	2	2	1	4	2	2	1	3	1	2	4	3	1	4	2	2	2	4	2	2	2	2	4	4	4	4	3	2	2	2	2	2	2	2	3
3	2	3	1	1	10000000	2	2	2	2	2	3	2	2	2	2	2	2	2	2	2	2	2	2	2	4	4	2	4	3	3	4	4	3	2	2	2	2	3	2	4	2	2	4	3	3	3	2	4	3
3	2	3	1	2	0	2	2	2	2	2	1	4	1	1	3	1	3	1	5	1	2	3	3	1	1	1	1	3	2	2	1	3	3	2	2	2	5	5	5	5	5	1	1	1	2	3	3	3	1
2	2	3	2	1	20000000	2	2	2	2	2	3	2	2	4	2	2	2	2	3	2	2	4	2	2	2	2	4	4	3	4	4	4	4	2	2	2	4	3	4	4	4	3	4	2	4	4	4	4	3
2	2	2	3	1	0	2	4	2	4	2	4	2	4	2	2	3	2	3	4	3	2	5	1	2	2	4	2	3	4	1	1	5	2	4	4	4	4	4	4	4	4	2	2	2	2	3	4	2	4
2	2	2	3	2	0	2	5	4	4	4	5	4	4	4	2	4	4	4	2	4	4	4	2	1	2	4	2	2	4	2	2	4	4	4	4	4	4	4	4	4	3	4	2	2	2	2	4	4	4
2	1	3	1	2	0	2	4	4	4	3	4	3	4	4	4	3	4	3	4	3	3	4	2	2	4	2	2	4	2	4	2	3	2	4	3	2	2	3	3	2	4	3	2	2	2	3	2	1	4
3	2	2	2	2	0	2	4	3	3	2	4	4	3	2	2	2	2	4	2	3	2	3	2	2	4	4	2	2	3	2	2	4	4	4	4	2	2	4	4	3	2	2	2	2	3	2	4	2	4
1	1	3	1	1	200000000	2	1	1	2	2	2	1	1	2	4	4	2	4	2	4	3	2	2	1	4	2	1	4	3	4	2	4	2	4	4	5	4	4	4	3	3	4	2	2	4	2	2	2	4
2	2	2	3	1	75000000	2	2	4	2	2	2	1	2	3	1	2	1	1	1	1	1	2	1	1	2	1	1	2	2	2	3	4	4	2	1	2	3	4	4	3	2	3	2	1	2	1	1	2	4
2	2	3	2	1	50000000	2	3	3	3	3	3	4	3	3	3	3	3	4	3	2	2	2	3	3	3	3	3	2	2	3	3	4	3	4	3	3	4	4	4	4	3	3	3	2	2	3	2	2	4
2	2	2	3	2	0	2	1	2	4	2	4	2	2	2	2	4	3	2	2	2	2	3	2	2	4	2	2	4	3	4	4	2	2	2	4	4	2	2	4	2	2	4	4	2	4	2	2	4	2
2	2	2	3	2	0	2	2	4	4	2	4	4	4	4	2	4	4	2	4	2	2	4	2	2	2	2	2	4	2	2	2	4	4	4	2	2	2	3	4	4	2	2	2	2	2	2	2	2	4
-9	2	1	3	2	0	2	3	2	2	2	2	2	4	2	2	2	2	3	4	2	2	3	2	2	3	1	4	4	4	2	2	4	3	4	4	2	4	4	4	5	5	3	3	2	2	3	2	4	4
2	2	1	3	2	0	2	4	4	3	2	4	2	3	4	2	4	2	2	2	2	2	4	2	2	2	4	2	2	2	4	4	4	4	4	4	4	4	4	4	4	3	3	4	3	2	3	3	2	4
2	2	3	2	1	300000000	1	4	4	1	2	4	2	4	4	2	2	2	2	4	1	3	4	2	1	1	1	1	1	1	1	1	4	4	4	2	2	2	4	4	4	5	1	1	1	2	2	2	2	5
1	1	3	2	1	200000000	2	1	1	3	1	3	2	2	4	2	2	2	2	3	4	4	3	2	2	2	2	2	2	3	2	2	3	2	3	4	4	4	4	4	4	4	3	2	3	3	3	4	3	4
2	2	2	3	1	100000000	1	3	2	3	4	2	1	4	2	1	3	2	3	2	2	4	2	3	3	4	2	2	2	2	4	2	2	3	2	3	3	5	5	5	4	2	3	3	5	3	2	3	2	5
1	2	2	3	2	0	2	4	5	5	1	5	5	4	5	4	5	1	2	2	5	4	5	2	3	3	4	5	3	3	5	3	5	4	5	5	5	4	4	5	3	4	4	2	3	5	2	3	4	3
2	2	3	3	2	0	1	1	1	1	1	5	1	1	5	2	3	2	4	2	1	5	5	1	1	1	1	1	1	2	1	4	2	1	2	2	1	5	4	5	5	5	1	2	1	1	4	2	1	4
2	2	2	3	2	0	2	5	2	4	2	4	2	2	4	4	4	5	2	4	2	2	5	2	2	4	4	4	4	4	4	4	4	4	5	2	2	3	2	4	4	4	2	3	2	3	2	2	2	2
2	2	2	3	2	0	2	2	2	2	4	4	2	2	5	2	4	5	2	5	2	4	5	4	2	2	2	4	4	4	2	2	4	4	4	4	4	2	2	4	4	4	2	2	2	2	3	2	2	4
2	2	2	3	2	0	2	3	4	3	4	4	2	3	4	2	4	2	3	4	4	4	3	3	4	4	2	3	4	3	4	2	4	4	4	4	4	2	2	2	2	2	5	2	4	4	5	2	4	2
1	1	3	1	2	0	2	2	2	3	2	2	4	3	2	4	4	4	4	2	2	4	4	2	3	4	2	4	4	4	3	4	4	4	4	2	2	4	4	4	4	2	2	3	4	3	2	2	4	4
2	2	1	3	1	-9	2	2	5	5	2	4	5	5	5	2	5	2	2	4	3	4	5	1	1	3	1	1	1	2	1	2	3	2	5	2	2	4	4	2	4	4	2	2	2	1	1	2	3	4
2	2	2	3	2	0	2	5	5	5	3	5	4	3	3	3	4	4	4	4	4	4	3	4	3	4	4	4	3	4	4	3	4	3	4	4	4	3	3	4	4	4	3	3	4	3	3	3	2	3
2	2	1	3	2	0	2	5	5	5	3	5	2	1	2	1	2	2	2	4	4	5	2	1	3	2	2	2	2	4	2	4	5	5	5	4	2	2	2	4	2	4	4	4	2	2	2	2	4	4
1	1	3	2	1	50000000	1	1	1	3	2	1	1	1	4	1	3	1	1	4	1	4	1	1	2	5	1	4	4	4	4	5	5	1	1	5	4	4	5	4	4	5	4	2	2	4	2	1	4	5
-9	2	3	3	1	50000000	2	5	4	3	1	4	1	1	3	1	1	1	2	2	3	1	3	2	1	4	1	4	4	3	1	1	5	4	4	4	3	4	4	5	4	4	1	3	3	3	2	3	4	4
2	2	2	3	1	500000000	2	5	4	4	2	4	3	3	4	2	4	2	4	4	2	2	4	2	2	3	4	4	4	4	2	4	4	4	4	4	4	4	4	3	4	4	3	2	2	2	2	2	3	4
2	3	3	2	2	0	1	2	2	2	2	2	2	2	2	2	4	2	4	2	2	2	2	2	2	4	4	4	4	4	2	2	4	4	2	3	4	3	3	2	2	2	4	2	2	4	2	2	2	4
2	2	3	1	1	180000000	1	2	2	2	2	4	2	4	2	4	2	4	4	2	2	3	4	4	2	2	2	4	4	4	2	2	4	4	3	1	4	4	4	4	4	2	2	2	3	2	2	2	2	4
2	2	2	3	2	0	2	5	3	2	2	3	2	4	4	1	2	2	2	2	3	4	4	2	2	2	2	2	2	2	2	4	4	4	4	4	2	4	4	5	5	2	2	2	1	2	2	2	4	4
2	1	3	2	1	300000000	2	4	2	1	2	2	1	1	2	2	4	4	2	2	4	2	2	2	2	4	2	1	1	1	1	2	4	1	2	1	1	4	4	4	4	1	1	1	1	1	1	1	2	4
2	2	1	3	1	10000000	2	5	5	5	5	5	1	4	4	2	4	1	3	1	4	4	5	2	2	3	2	4	2	5	2	2	4	2	4	4	2	4	4	5	3	2	2	3	2	4	2	4	4	4
2	1	3	3	2	0	2	3	1	4	3	2	2	2	2	2	3	2	4	2	2	4	4	2	2	4	2	3	4	4	4	4	4	4	4	3	3	2	4	4	4	4	4	4	4	4	3	3	4	4
2	2	3	3	2	0	1	4	4	1	4	4	1	1	5	1	4	5	1	4	4	4	3	1	1	2	1	1	2	2	1	2	4	1	1	1	1	4	4	4	4	3	1	2	2	2	1	1	4	4
1	1	2	2	2	0	2	1	1	3	1	1	1	4	1	1	1	1	1	3	1	1	1	1	1	4	3	1	4	1	1	2	1	2	2	1	2	1	2	3	3	3	3	3	3	3	3	3	3	3
2	2	2	3	2	0	2	1	1	1	1	3	1	1	3	1	2	1	2	2	1	3	3	1	3	3	3	3	3	2	3	3	3	2	2	2	3	3	4	5	3	3	2	3	3	2	1	1	1	4
2	2	2	2	1	150000000	1	2	2	1	1	1	1	1	1	2	2	1	1	1	1	1	2	1	1	4	1	2	1	1	1	1	2	1	2	2	2	2	4	5	4	4	2	2	2	1	1	1	2	4
2	2	3	3	2	0	-9	2	1	1	3	2	1	1	4	2	3	2	1	1	1	4	4	1	1	4	1	4	4	2	5	4	5	1	5	5	5	3	5	5	5	5	1	5	1	2	1	1	1	5
2	2	2	2	1	150000000	1	2	2	1	1	1	1	1	1	2	2	1	1	1	1	1	2	1	1	4	1	2	1	1	1	1	2	1	2	2	2	2	4	5	4	4	2	2	2	1	1	1	2	4
1	2	3	3	2	0	2	1	1	2	1	3	4	1	1	2	1	3	4	3	1	-9	3	4	1	3	1	2	3	4	4	1	3	1	3	2	2	1	1	3	1	4	2	2	3	3	1	2	3	4
1	1	3	3	2	0	2	1	3	1	3	1	5	-9	2	4	3	5	1	4	2	5	3	3	5	2	4	2	4	1	5	1	4	1	3	2	5	1	1	2	3	1	2	2	3	3	2	3	4	1
1	1	3	3	2	0	2	1	1	1	1	2	1	1	1	2	2	1	1	1	1	3	3	3	1	1	2	3	1	1	1	2	4	3	1	2	-9	1	2	-9	-9	2	2	2	2	3	2	2	1	4
2	2	2	3	1	100000000	2	1	2	2	1	2	2	1	2	1	2	1	2	2	1	4	5	2	2	2	2	2	2	2	1	4	4	2	4	2	2	4	4	4	5	4	2	2	2	2	2	2	2	4
2	1	3	2	1	5000000	2	4	3	3	2	2	2	4	3	3	4	3	3	2	2	2	2	2	2	2	4	2	2	2	2	4	2	2	2	4	2	2	2	2	2	2	4	4	3	2	2	2	2	1
1	2	3	2	1	50000000	2	2	2	2	2	3	2	2	2	2	2	2	4	2	2	2	2	2	2	4	3	4	4	3	2	4	4	4	3	3	2	3	3	3	2	3	3	2	3	4	3	2	2	5
2	3	2	3	2	0	2	4	5	4	3	4	4	3	4	4	5	4	4	4	4	2	3	4	4	2	3	5	4	4	4	4	5	5	4	4	4	2	2	5	3	2	4	5	5	4	4	3	2	4
1	2	3	3	-9	0	2	4	4	5	4	4	4	4	3	5	5	2	4	3	2	2	2	4	2	4	2	4	4	4	4	2	4	2	5	4	4	5	3	2	4	4	4	2	5	5	5	4	4	4
1	1	3	2	2	0	2	2	1	1	2	2	1	1	3	2	2	2	3	2	2	3	2	2	2	3	2	2	3	3	2	3	3	2	4	3	2	3	4	4	3	3	3	2	3	3	3	2	2	4
1	2	2	3	1	10000000	2	2	1	1	1	1	1	2	2	1	1	1	1	1	1	1	4	1	1	1	4	4	4	2	2	4	3	1	4	1	1	3	2	2	4	2	1	1	4	4	4	4	4	4
1	1	2	2	2	0	2	2	2	3	2	4	4	3	4	3	4	3	3	2	3	4	3	2	2	3	4	2	4	2	2	4	4	2	3	3	4	4	4	4	3	3	3	2	2	4	3	3	2	4
2	1	3	2	2	0	2	2	1	1	2	2	1	1	2	2	1	3	4	2	2	2	3	1	3	4	3	3	2	2	4	4	2	2	2	3	2	3	3	3	4	4	2	3	2	2	2	2	3	3
1	2	3	3	2	0	1	1	2	2	1	1	3	2	1	1	2	5	5	2	1	1	1	1	2	2	2	2	1	1	1	2	2	1	2	2	4	4	4	5	5	4	1	1	2	1	1	1	2	4
1	1	3	2	1	500000000	2	2	1	1	1	1	1	1	1	2	1	1	2	1	1	2	1	1	1	2	1	2	1	2	2	2	4	1	2	2	2	4	4	4	3	4	2	2	2	2	1	1	2	4
3	1	3	1	1	30000000	2	2	2	3	3	3	3	3	2	2	2	2	2	2	2	2	3	2	2	2	2	2	2	2	2	2	3	2	4	2	2	4	4	5	4	4	3	2	2	2	3	3	2	4
2	2	2	2	1	50000000	2	4	2	2	2	2	2	2	2	2	3	2	3	2	1	4	2	2	2	2	2	2	2	2	2	3	4	2	2	2	4	4	4	4	4	2	2	2	2	3	2	2	2	4
1	1	3	2	1	100000000	1	2	2	2	1	3	2	1	1	1	1	1	1	1	2	4	3	1	1	1	1	2	3	2	2	2	3	3	3	2	2	5	5	5	4	5	2	1	2	3	2	2	2	5
1	1	3	3	2	0	2	1	1	2	2	2	2	1	2	2	1	2	4	2	2	2	2	2	3	4	2	2	4	2	2	3	2	4	3	4	2	2	4	4	3	4	2	4	1	4	4	2	2	4
1	1	3	2	2	0	2	2	1	1	2	3	1	1	4	1	1	1	1	2	2	4	3	1	1	2	4	5	2	3	3	4	4	2	2	4	2	3	4	5	4	3	4	1	1	3	2	3	2	4
1	3	3	2	2	0	2	2	2	1	1	1	1	1	1	2	1	1	2	2	1	2	1	1	2	4	2	3	4	2	2	4	4	3	2	2	2	2	4	4	3	4	2	2	2	3	2	2	2	4
1	2	3	2	1	100000000	2	2	2	1	1	1	1	1	2	2	2	1	1	1	1	2	1	1	1	2	1	2	2	2	2	2	4	2	2	2	2	4	4	4	3	3	2	3	2	2	1	2	2	4
2	2	3	2	1	200000000	2	2	1	2	1	1	1	1	1	2	2	1	3	2	1	1	1	1	1	1	1	1	1	2	2	2	2	1	1	1	1	1	4	5	5	4	2	2	1	1	1	1	2	5
2	2	3	2	1	40000000	2	1	2	2	2	3	3	2	2	3	3	2	3	2	2	3	2	2	2	3	3	3	3	2	3	2	2	2	2	2	2	4	4	4	2	3	3	2	2	2	2	2	3	4
1	1	3	2	1	30000000	1	4	5	4	4	4	2	2	4	2	4	2	2	2	4	2	4	2	2	2	2	2	2	2	4	2	2	2	2	4	4	4	5	5	4	5	4	2	2	1	4	3	2	4
1	1	3	2	2	0	1	5	2	4	1	2	1	2	2	1	4	1	1	2	3	3	4	1	1	1	5	4	2	1	2	1	1	1	4	4	4	4	5	5	5	5	4	3	2	2	2	2	2	5
1	1	2	2	2	0	2	1	2	1	1	2	1	2	3	2	3	1	1	1	1	2	2	2	2	2	2	1	1	1	2	2	4	2	2	2	3	4	4	4	3	3	2	2	2	3	1	1	1	4
2	2	2	2	2	0	2	1	2	2	2	4	1	1	1	2	4	1	5	2	1	1	2	1	1	2	4	4	4	4	1	2	2	2	2	2	4	4	5	5	4	5	1	4	1	1	4	1	4	5
2	1	2	2	1	350000000	2	2	1	1	2	2	2	2	2	2	2	2	2	1	1	1	3	2	2	2	2	1	2	2	2	2	4	4	3	2	2	4	4	4	4	4	2	2	2	2	2	2	2	4
1	2	3	3	1	120000000	1	1	2	4	2	2	2	2	4	3	2	2	2	4	4	3	5	2	3	4	3	4	3	2	4	4	4	3	3	3	2	2	3	4	3	2	2	2	2	2	1	2	3	4
2	2	2	3	2	0	1	4	2	2	2	2	1	1	1	1	4	2	2	2	2	2	2	2	1	4	2	2	2	2	2	2	2	2	2	2	2	4	4	4	2	2	2	3	4	2	2	2	2	4
1	1	3	1	1	10000000	2	3	3	4	2	3	4	3	4	1	2	1	1	1	1	4	2	3	2	4	4	4	4	4	4	4	4	2	3	4	4	2	3	4	2	4	4	4	4	4	4	1	4	5
1	1	2	3	2	0	2	1	2	4	2	2	4	4	2	4	5	2	2	2	4	4	4	2	2	3	4	4	2	2	2	3	4	2	4	5	4	5	5	5	3	3	3	3	4	3	3	2	4	5
1	2	3	1	1	1000000000	2	3	2	2	2	2	1	1	2	1	1	1	2	2	1	3	4	1	2	3	2	2	2	2	1	3	3	2	4	1	1	4	4	3	3	2	2	1	1	1	1	1	4	4
3	2	3	1	1	20000000	2	1	2	1	1	3	2	1	1	2	1	1	2	2	1	2	2	2	2	4	2	2	3	2	3	2	2	2	2	2	2	4	4	4	4	4	4	2	2	3	3	3	2	4
2	2	3	1	1	500000000	2	2	4	3	2	2	2	2	2	2	4	2	2	2	2	2	4	2	2	2	2	2	4	4	2	4	4	4	4	4	4	4	3	4	4	4	2	2	4	4	2	2	2	4
2	2	2	3	2	0	2	4	4	3	4	4	2	2	4	2	4	2	2	2	3	3	4	2	2	4	4	2	4	4	2	4	4	4	4	4	2	4	4	4	4	4	4	2	2	4	4	4	2	4
2	2	3	3	1	10000000	2	3	2	4	4	5	5	4	4	3	4	5	3	4	3	3	4	3	1	1	2	3	2	4	3	3	5	4	2	4	2	5	4	4	4	5	2	1	3	2	1	1	1	4
2	2	2	3	1	10000000	2	4	2	4	2	4	1	2	4	2	4	4	2	4	4	4	4	4	2	4	2	1	2	4	2	2	2	2	4	2	4	4	4	5	4	2	2	2	2	2	2	2	4	5
2	2	2	3	2	0	2	1	1	3	1	1	1	1	1	1	1	1	1	2	2	4	3	2	2	4	2	1	1	1	1	1	1	1	3	4	4	4	5	5	4	5	4	4	4	4	3	2	3	5
2	2	2	3	2	0	2	4	2	2	2	2	2	2	4	2	2	3	2	2	2	4	4	2	3	2	4	4	4	2	2	2	2	3	2	4	4	2	4	4	3	2	2	4	2	3	2	2	2	3
2	2	3	1	1	30000000	2	1	2	1	1	2	2	1	2	1	1	1	3	2	2	2	2	2	2	1	1	1	2	1	2	1	4	1	1	1	3	5	4	5	4	5	1	1	1	2	2	2	1	4
3	3	2	2	2	0	1	3	3	2	4	4	3	2	2	2	2	5	4	1	2	4	3	4	2	2	1	2	4	2	4	2	4	2	4	3	3	4	4	4	5	4	2	2	2	2	1	1	3	4
2	2	3	2	1	30000000	1	2	1	2	2	3	3	2	5	4	3	2	4	3	2	2	3	4	2	2	2	2	3	2	2	2	4	2	4	4	4	5	4	4	3	2	2	2	2	3	3	2	4	4
2	2	3	1	1	50000000	2	3	2	3	3	4	2	2	3	2	4	2	4	3	3	4	3	2	2	2	2	3	2	3	2	2	3	3	4	3	3	4	4	4	4	4	3	2	2	3	2	2	2	4
2	2	2	3	1	6000000	1	4	3	2	2	4	2	4	4	2	4	3	2	3	2	4	4	2	2	2	4	3	3	4	4	3	4	4	4	2	4	4	4	4	3	2	3	4	4	3	2	3	2	4
2	2	2	3	1	10000000	1	5	4	1	2	4	1	2	2	1	2	1	1	2	2	3	2	1	4	4	4	1	1	2	4	4	4	4	4	4	5	4	5	5	4	5	4	4	5	1	2	1	1	1
2	2	3	1	2	0	1	2	2	2	1	5	1	1	1	1	1	1	2	2	1	1	1	1	1	1	1	2	1	1	1	1	4	2	1	1	2	5	5	5	5	5	1	1	1	1	1	1	2	5
2	2	3	1	1	200000000	1	2	1	1	2	3	1	1	1	2	1	2	1	1	1	3	4	1	1	2	1	3	1	3	1	2	1	1	1	1	1	3	1	4	4	3	3	2	1	2	2	1	2	3
2	2	3	3	2	0	1	3	4	2	2	4	2	2	2	1	4	1	2	2	3	2	2	2	2	4	2	2	2	2	2	4	4	2	2	4	4	3	4	5	4	3	3	2	2	1	2	2	2	4
2	1	3	2	1	50000000	1	5	4	2	2	2	2	2	4	2	4	3	2	2	4	2	4	2	2	3	2	3	3	2	2	3	4	2	3	2	2	2	4	4	3	4	2	3	4	2	3	3	3	4
2	2	3	2	2	0	2	4	5	2	5	2	3	2	4	1	4	3	4	1	1	4	4	1	4	1	2	2	2	2	2	4	4	2	4	2	2	4	4	5	3	4	1	2	2	2	2	2	2	4
2	1	3	2	2	0	1	2	3	2	2	2	3	4	2	2	3	2	2	2	2	2	2	2	3	4	3	4	4	3	2	4	4	4	4	4	4	4	4	4	4	4	4	3	3	4	4	3	3	4
2	1	3	1	2	0	1	2	2	2	2	3	3	1	3	2	2	2	2	2	2	2	2	2	2	3	2	2	2	3	2	1	1	2	3	2	2	4	4	4	4	4	3	2	3	2	2	3	3	4
2	3	3	1	1	50000000	1	2	3	2	2	4	2	4	3	1	4	4	3	2	2	2	1	1	1	1	1	3	4	3	4	2	2	2	3	4	2	4	5	4	4	4	2	1	2	1	1	1	2	5
2	1	3	1	2	0	1	4	4	4	3	4	2	2	4	3	4	2	3	4	4	3	4	4	2	4	3	1	2	4	4	2	4	4	4	4	5	4	4	4	4	4	4	4	4	3	4	3	2	5
2	1	3	1	1	100000000	2	2	1	2	2	2	2	2	2	2	3	2	2	1	2	1	3	1	1	2	2	2	1	2	2	2	2	2	2	2	2	5	4	5	4	5	1	1	1	1	2	1	2	5
2	1	3	1	1	30000000	2	2	3	2	2	3	3	2	4	3	4	3	4	4	3	3	3	3	3	3	4	3	4	4	3	4	4	3	2	3	3	3	3	3	2	3	4	4	4	4	3	2	3	3
2	2	3	1	1	50000000	1	2	2	2	2	4	3	2	2	2	2	4	2	2	2	2	4	2	2	-9	3	2	4	2	2	2	4	3	2	4	4	4	4	4	4	3	2	2	2	2	3	2	2	4
2	2	3	1	1	50000000	1	1	1	1	1	1	1	1	1	1	-9	4	1	5	5	1	1	5	1	2	4	4	2	5	5	5	4	2	1	5	3	5	5	5	5	5	4	4	5	5	5	5	5	5
2	2	3	1	1	200000000	2	1	2	5	4	4	1	2	4	1	4	1	2	2	3	4	4	1	1	4	1	4	1	1	2	2	4	1	5	2	2	2	5	5	4	4	3	1	2	2	2	2	2	5
3	3	2	1	1	100000000	1	2	3	3	3	4	2	2	3	3	4	3	3	3	3	4	3	3	3	2	2	3	4	3	2	3	4	4	3	3	3	3	4	4	3	2	4	4	3	4	3	3	3	3
2	2	3	1	1	100000000	1	2	2	2	2	2	2	2	3	2	4	2	2	4	4	2	3	2	2	4	2	2	2	2	2	4	4	2	2	4	4	3	4	4	4	3	2	2	2	2	2	2	4	4
1	2	3	2	1	50000000	1	4	4	1	1	1	1	1	1	2	4	3	4	2	4	2	4	2	2	4	4	5	2	4	2	3	2	1	2	2	2	1	5	5	5	3	4	2	4	4	4	4	4	4
2	1	3	1	1	-9	1	2	2	2	3	3	2	2	3	2	4	4	3	2	2	3	3	3	3	4	3	4	2	4	4	4	4	2	4	3	2	3	3	3	3	2	3	4	2	3	3	3	3	4
2	2	3	1	1	300000000	2	3	2	4	4	2	2	2	2	3	4	2	4	4	4	5	2	2	1	4	2	2	2	3	4	2	4	2	4	4	3	5	4	4	4	2	3	4	5	2	3	4	4	4
2	1	3	1	1	300000000	2	2	2	4	2	3	1	1	2	1	1	1	1	2	1	2	2	1	1	1	2	1	1	3	1	1	1	1	3	3	3	5	5	5	5	5	1	1	1	1	1	1	1	5
3	3	3	1	2	0	1	4	4	2	2	4	2	2	2	3	4	2	2	2	2	2	4	2	2	3	2	2	2	4	2	4	2	2	2	2	2	4	4	4	3	3	2	2	2	1	1	1	2	4
1	1	3	2	2	0	2	2	4	3	2	4	2	1	2	1	3	3	1	2	2	5	4	1	1	2	3	4	2	2	3	3	4	2	5	3	2	4	4	3	2	4	2	4	2	3	2	2	1	3
2	2	3	1	2	0	2	4	4	4	3	4	2	2	2	4	4	2	4	2	4	3	2	4	4	5	4	5	4	4	2	4	5	4	3	4	4	3	2	2	4	2	4	5	5	4	3	3	4	5
3	2	3	1	1	-9	1	5	5	5	4	5	5	5	5	2	4	3	2	4	2	3	2	2	2	2	2	4	2	4	2	4	4	4	4	2	4	3	4	4	4	4	3	4	2	2	2	2	2	4
2	2	3	1	1	50000000	1	4	2	1	2	4	3	2	3	2	2	4	2	2	2	3	3	2	4	2	4	2	2	4	4	4	5	4	4	4	4	4	4	3	4	4	2	2	3	4	2	2	4	3
1	2	3	3	1	50000000	2	2	2	2	2	3	2	2	4	2	2	3	3	1	2	2	4	2	5	3	4	1	4	3	4	5	4	4	2	3	3	2	2	3	4	2	2	2	2	2	3	2	4	1
1	2	3	2	1	30000000	1	2	2	3	3	3	2	2	5	1	2	2	4	2	2	2	3	2	2	2	3	4	4	4	3	3	4	2	4	4	4	4	3	3	4	3	3	2	2	2	2	3	4	4
2	2	2	3	1	-9	2	5	4	3	1	5	1	2	1	1	5	1	2	4	5	3	1	2	1	2	4	3	3	4	4	4	4	4	5	5	5	5	5	5	4	4	5	3	4	5	5	5	3	4
3	2	3	1	1	50000000	2	4	2	1	5	2	1	4	4	2	2	4	2	4	2	4	4	2	2	2	2	2	2	2	2	2	2	2	4	2	2	4	4	4	4	2	2	2	2	2	2	2	2	4
2	2	3	1	2	0	2	4	4	3	2	4	2	2	2	2	1	1	1	1	1	2	4	2	2	2	2	4	2	4	3	2	4	3	2	2	2	4	4	4	4	3	2	2	2	2	3	2	2	4
3	2	3	2	1	100000000	1	5	5	5	5	5	5	5	5	2	5	5	5	5	5	5	5	4	1	1	1	2	1	2	2	1	4	2	2	2	2	5	4	4	4	4	2	2	2	2	2	2	2	4
2	2	3	2	2	0	1	1	2	2	3	4	1	2	2	2	2	3	5	3	2	4	5	2	1	2	2	2	4	2	2	2	3	2	2	2	4	3	4	4	4	2	3	1	1	1	2	2	2	4
2	1	3	1	1	50000000	2	2	2	3	1	3	3	2	4	2	4	3	2	2	2	2	3	2	3	4	2	2	2	2	2	4	4	3	4	2	2	2	3	4	4	4	3	4	2	2	2	2	3	4
2	2	3	2	1	30000000	1	2	2	3	4	4	2	3	4	2	4	3	2	2	2	4	4	3	2	1	1	3	2	2	2	4	4	2	3	4	4	4	4	4	4	2	3	2	2	2	2	2	3	4
3	2	2	3	2	0	2	1	1	1	2	2	1	1	1	2	1	1	1	2	1	1	2	2	2	4	2	2	4	2	2	2	4	2	2	4	2	4	4	4	4	3	4	2	2	2	2	2	4	4
2	2	3	3	2	0	2	3	2	2	2	2	1	2	3	2	1	3	3	4	1	1	3	1	1	1	1	3	3	2	2	4	3	2	3	2	3	4	4	4	4	3	1	1	1	2	1	1	2	4
1	2	3	3	1	100000000	2	2	1	1	1	1	1	1	1	1	1	1	1	2	1	1	4	2	4	2	3	4	4	1	2	4	4	3	2	2	2	3	3	3	4	3	1	2	2	4	2	1	3	4
2	2	2	3	1	30000000	2	4	3	4	3	4	3	3	4	3	4	3	4	4	4	3	3	3	3	4	3	3	4	3	3	3	4	4	4	3	3	3	3	4	3	3	4	4	3	4	3	3	2	3
2	2	2	3	2	0	2	4	4	4	4	4	4	4	4	4	4	3	4	4	4	4	4	3	4	3	4	4	4	3	3	2	4	4	4	4	3	3	3	-9	3	2	4	4	4	4	4	3	4	3
3	2	3	1	2	0	2	4	5	5	1	5	5	5	5	1	5	3	4	4	3	4	4	1	1	4	4	4	3	4	2	2	4	3	2	2	2	3	4	2	2	2	2	2	2	2	2	2	4	4
2	2	3	3	1	15000000	1	4	2	2	2	2	2	2	4	3	4	4	2	3	3	2	2	2	2	4	3	4	4	3	2	3	4	3	4	4	2	3	4	3	3	3	3	4	4	4	4	4	3	2
2	2	2	2	2	0	2	1	2	1	1	1	1	1	1	1	1	1	1	1	1	1	1	1	1	2	1	1	1	2	1	1	1	2	3	1	4	4	4	5	3	1	1	1	1	1	1	1	2	5
-9	2	2	3	1	18000000	2	3	2	2	2	4	2	3	2	2	4	2	2	4	2	3	2	2	1	4	2	4	3	2	4	4	4	4	2	2	4	5	4	4	4	2	3	2	1	3	2	2	2	4
2	2	3	1	2	0	1	1	1	1	1	1	1	1	3	1	1	1	1	1	1	1	1	1	1	1	1	1	1	1	1	1	4	1	4	1	1	5	5	5	3	2	1	1	1	1	1	1	2	5
3	2	2	3	1	50000000	2	1	2	2	2	2	2	1	1	2	2	2	2	2	2	3	1	1	1	3	1	1	1	2	1	3	3	1	4	2	1	1	4	4	4	5	3	3	3	1	1	3	2	3
1	1	3	3	2	0	2	1	3	3	3	3	2	4	3	2	3	3	4	2	3	2	5	3	3	4	3	4	5	3	2	4	3	4	3	4	3	5	4	3	3	3	2	3	3	3	2	3	3	4
2	2	3	3	2	0	2	1	2	1	1	2	1	1	3	1	3	2	1	1	2	1	2	1	2	1	1	1	2	3	3	2	2	2	2	3	3	4	4	5	4	4	4	2	2	2	1	1	3	3
2	2	3	3	1	20000000	1	2	2	2	4	3	2	2	3	2	4	3	4	4	3	4	4	2	2	4	2	2	2	3	3	4	3	2	2	2	4	4	4	4	4	3	3	4	2	4	3	2	3	4
2	2	2	3	1	5000000	2	4	3	4	2	4	2	2	3	2	4	2	4	4	2	4	2	2	2	4	4	2	2	4	2	2	2	2	4	2	4	3	4	3	4	4	2	2	2	2	2	2	4	4
3	2	-9	3	1	15000000	2	3	2	4	-9	3	4	2	2	2	4	4	2	4	2	3	4	-9	2	4	4	4	4	4	4	2	4	2	4	3	2	2	4	2	4	4	4	-9	4	4	4	2	4	3
2	2	2	3	2	0	2	2	3	2	2	2	2	2	3	2	2	2	4	3	1	3	2	2	3	4	4	3	4	3	2	4	4	2	3	3	3	2	2	2	4	4	2	4	3	4	2	3	4	2
2	2	2	3	2	0	2	5	3	2	3	5	1	2	2	1	5	1	3	2	1	3	5	1	4	1	1	1	1	3	1	1	5	4	4	2	1	2	4	4	4	3	1	5	2	2	1	1	4	3
2	2	2	3	1	100000000	2	2	2	1	2	3	2	2	3	2	2	2	4	2	2	4	3	2	1	4	3	3	4	3	2	2	4	2	2	2	3	3	4	4	3	3	2	3	4	2	2	2	4	4
2	2	2	3	2	0	2	3	2	2	3	4	2	1	4	1	2	2	4	2	1	5	4	1	1	1	2	3	2	2	2	2	4	1	1	1	5	4	5	5	4	3	2	1	5	2	2	2	2	5
-9	2	2	3	1	50000000	2	1	4	3	3	3	3	5	4	4	4	3	4	4	4	4	3	4	4	4	4	4	1	4	4	4	4	4	4	4	4	4	4	4	4	5	4	4	3	4	4	4	4	4
2	2	2	3	1	200000000	2	3	3	3	3	3	3	3	3	3	4	3	3	2	3	3	3	3	3	3	3	3	3	3	3	3	4	3	3	3	3	3	2	3	3	3	3	3	3	3	3	4	1	3
2	2	2	3	1	70000000	2	1	1	1	1	1	1	1	4	1	2	1	1	2	2	4	4	1	4	2	4	2	4	4	3	4	5	4	4	2	2	2	2	4	3	2	5	5	4	4	5	3	4	1
1	2	3	1	1	70000000	2	3	3	1	1	2	1	1	2	1	1	1	2	1	1	3	3	1	2	2	1	4	3	3	2	2	3	2	3	2	2	3	3	5	3	3	2	2	2	3	2	2	3	3
1	2	3	1	2	0	2	1	1	1	2	2	1	1	2	1	1	1	1	1	1	2	3	1	1	1	1	3	1	1	1	1	1	3	3	1	2	5	4	5	5	5	1	3	2	2	3	1	2	2
2	2	2	2	2	0	2	3	2	2	2	2	1	1	1	2	2	2	2	4	2	3	4	2	2	4	1	1	2	3	2	3	3	2	5	3	3	4	4	4	3	2	3	2	2	2	2	2	2	4
2	2	3	3	1	500000000	2	2	2	2	4	2	4	2	4	2	2	2	2	3	2	4	4	2	4	4	2	2	4	2	4	4	4	2	4	4	2	2	4	2	2	3	4	4	4	4	4	2	2	2
2	1	3	2	2	0	2	4	2	2	2	4	2	2	2	4	2	1	1	1	1	2	4	2	2	2	4	2	4	2	4	4	5	5	5	4	5	4	5	5	4	5	3	2	3	4	3	2	4	2
1	2	2	3	2	0	2	2	4	2	4	5	1	4	5	4	5	4	5	4	3	2	4	3	3	3	3	3	3	3	3	3	3	3	4	4	3	3	3	3	3	3	3	3	3	3	4	3	3	3
2	1	3	2	2	0	2	1	2	2	1	1	1	1	2	2	2	1	1	2	1	1	1	1	1	1	1	2	2	2	4	2	2	1	2	4	2	4	5	4	4	3	2	1	2	1	2	1	2	4
3	2	3	2	2	0	2	2	2	2	2	2	2	3	2	4	4	2	2	2	2	3	4	2	2	4	4	2	2	4	2	4	4	2	3	3	4	4	4	5	4	4	3	3	2	2	2	2	2	4
2	2	2	3	1	10000000	2	2	2	2	2	2	2	2	3	2	2	2	1	1	2	3	4	2	2	3	2	2	2	2	2	3	3	3	2	2	2	2	4	5	3	2	2	2	2	2	2	1	2	4
2	2	3	2	1	100000000	2	4	2	2	4	4	2	4	2	2	4	4	2	2	2	4	4	2	2	2	4	2	4	2	2	4	2	2	4	2	2	3	4	4	4	3	2	2	4	4	4	2	4	4
1	2	2	3	1	-9	2	2	1	2	2	3	2	2	3	1	2	1	2	2	1	1	3	1	2	2	2	3	1	1	1	1	4	1	2	4	4	4	4	5	4	5	3	2	2	2	3	4	3	5
2	2	2	3	1	-9	2	3	1	1	1	1	1	1	1	1	1	1	1	1	5	1	1	1	1	3	2	2	2	1	3	3	4	2	1	5	4	2	4	5	4	4	3	4	2	2	2	3	4	4
2	3	2	3	1	-9	2	2	2	4	3	1	1	1	3	1	2	4	4	1	1	4	1	1	2	4	4	1	2	1	3	4	1	1	2	1	4	3	4	5	3	2	1	2	2	2	2	2	4	4
2	2	2	3	1	-9	2	4	2	2	2	4	4	4	5	1	5	5	4	2	4	4	4	2	1	4	1	1	1	1	1	2	2	2	5	4	4	2	4	4	5	5	4	4	4	3	3	3	3	4
1	2	3	2	1	100000000	2	2	2	2	2	2	2	2	2	4	4	2	4	2	2	2	4	2	2	4	2	4	2	2	2	4	4	4	2	4	2	4	4	4	4	4	2	2	2	2	4	2	2	4
2	3	2	3	1	200000000	2	1	5	2	1	4	1	1	2	1	4	4	1	2	1	1	1	1	1	2	1	2	2	2	1	2	5	4	1	2	2	5	5	5	4	5	1	1	1	1	2	2	2	5
2	2	2	3	1	20000000	2	4	4	3	3	2	2	2	2	2	2	3	3	2	3	2	3	3	4	4	4	4	4	4	4	4	4	4	4	4	4	4	4	4	4	4	4	4	4	2	4	4	4	3
3	2	2	3	2	0	2	1	1	2	2	2	1	2	2	2	2	2	2	2	2	2	3	2	2	4	2	2	3	2	2	4	4	2	3	4	2	5	4	4	4	3	3	2	2	2	3	2	2	5
2	2	3	3	1	10000000	1	2	2	1	2	4	1	1	3	1	2	3	1	4	2	3	4	1	2	2	1	1	3	2	3	3	3	5	4	3	4	2	3	4	2	4	4	4	4	4	3	2	2	4
2	2	2	3	2	0	2	3	4	4	2	4	2	2	4	2	4	2	2	4	4	4	4	2	2	2	2	4	2	2	2	2	2	2	4	4	2	4	4	4	4	4	4	4	2	2	2	2	2	4
2	2	2	2	1	-9	2	2	2	1	2	2	2	1	2	2	1	2	2	2	2	2	2	1	2	3	2	2	2	2	2	2	2	2	2	2	1	5	5	4	5	3	2	2	2	2	2	2	2	4
1	2	2	2	1	100000000	2	4	2	2	2	2	1	2	2	2	4	2	4	4	2	4	3	2	2	4	2	3	2	1	3	3	2	1	4	4	2	2	4	4	2	1	3	2	2	4	1	4	4	2
2	2	2	3	1	120000000	1	3	2	1	2	1	2	2	2	2	4	2	2	2	2	3	4	2	2	4	2	2	2	3	2	2	4	2	4	2	4	2	4	4	4	4	2	2	2	4	2	3	2	4
2	2	2	3	1	-9	2	2	2	4	2	4	1	1	3	1	2	4	3	4	4	4	4	1	2	1	1	1	1	2	1	1	3	1	4	4	2	4	2	4	3	2	1	1	2	2	1	1	3	4
2	2	3	3	2	0	2	2	2	2	2	2	2	2	2	4	2	2	2	2	3	2	3	2	2	3	2	2	2	2	2	3	2	2	3	2	4	4	4	4	4	5	2	2	2	2	3	2	2	3
2	1	3	3	2	0	2	1	1	1	2	2	1	1	1	1	1	1	4	1	1	3	1	1	2	2	2	1	1	3	3	2	2	2	1	2	2	3	4	3	3	3	3	2	2	2	2	2	2	4
2	2	3	2	1	80000000	2	4	2	2	2	4	2	1	5	1	2	1	1	1	3	3	4	2	1	4	1	1	1	2	1	1	4	1	3	2	2	3	4	4	4	4	2	2	2	1	2	1	4	4
2	2	3	2	2	0	2	4	2	4	2	4	2	2	4	2	4	2	2	2	4	2	4	2	1	2	1	4	1	2	1	1	4	1	5	4	4	5	5	5	4	4	1	1	1	2	1	1	1	5
2	2	2	2	2	0	2	4	4	4	4	4	2	2	4	4	4	4	4	4	4	2	4	2	1	4	2	2	2	2	2	1	2	2	2	4	4	2	2	4	4	4	2	4	4	4	2	1	2	4
2	2	1	3	2	0	2	1	2	2	3	4	3	2	2	3	2	3	4	2	2	2	2	2	4	4	4	4	4	2	4	4	4	4	4	4	2	2	4	4	2	2	2	4	4	4	2	2	4	4
2	2	3	3	1	10000000	2	1	1	1	2	1	1	1	1	1	2	1	4	1	1	1	4	1	2	1	1	3	4	3	4	3	4	4	3	2	3	4	3	2	3	4	4	5	2	2	2	2	3	4
2	2	2	2	1	50000000	2	2	1	2	2	2	2	2	4	1	2	2	2	2	2	2	4	2	2	2	2	2	2	2	2	2	2	2	2	3	3	4	5	5	4	4	2	2	2	2	2	2	2	4
2	2	3	3	2	0	2	2	2	2	2	2	2	2	2	1	1	2	2	3	2	2	4	2	1	3	2	2	4	2	2	2	2	2	4	2	2	2	4	4	4	4	2	3	2	2	2	2	2	3
3	2	2	2	2	0	2	3	3	4	2	4	3	3	2	4	5	3	4	3	3	2	3	1	3	5	4	3	3	2	4	4	3	5	4	3	5	5	3	5	4	3	2	2	2	3	3	3	3	5
2	1	3	2	1	50000000	2	2	1	2	1	1	2	2	3	1	1	1	1	4	1	2	3	1	1	3	2	2	4	3	2	2	2	1	3	2	3	4	4	4	3	2	2	2	2	2	1	1	2	3
2	3	3	2	2	0	2	1	1	1	1	1	1	5	1	2	2	5	1	1	1	1	2	2	1	1	1	1	1	2	2	2	1	1	1	1	1	5	5	5	3	1	3	1	1	1	1	1	1	5
2	2	3	3	-9	0	2	2	2	2	2	3	2	2	2	4	2	2	4	2	2	3	2	2	3	4	2	3	3	2	2	3	4	2	3	2	2	4	4	4	4	2	2	3	2	2	2	2	2	4
1	1	3	3	2	0	2	1	1	1	1	1	1	1	1	1	2	2	1	1	1	3	1	1	1	1	1	2	2	2	1	3	2	1	1	1	4	4	5	5	4	5	1	1	1	1	1	1	1	5
2	2	3	2	2	0	2	2	1	1	2	2	1	2	2	2	2	2	2	4	2	2	2	2	2	4	4	2	2	2	2	2	4	4	3	4	4	2	2	2	2	2	2	4	4	2	3	2	4	2
2	2	2	2	2	0	2	1	1	1	1	2	1	1	2	1	1	1	1	2	1	1	1	2	2	4	4	2	3	2	2	4	4	3	4	3	2	2	3	2	2	2	3	4	3	4	2	3	4	4
2	2	3	2	2	0	2	4	2	2	2	2	3	2	1	1	2	2	3	2	4	1	2	3	1	4	2	2	2	1	4	5	4	3	2	4	2	3	2	5	5	4	3	4	4	1	1	1	1	5
2	2	3	2	2	0	2	1	1	1	1	2	1	1	1	1	1	1	1	2	1	1	4	1	1	2	1	1	1	1	1	1	1	2	1	1	3	5	5	5	4	5	3	1	4	1	3	3	4	4
1	2	3	3	1	5000000	1	1	1	1	1	2	1	1	4	1	1	1	4	2	1	1	3	3	1	2	2	2	4	2	2	4	4	2	2	4	3	3	4	2	2	4	2	4	2	3	2	2	2	4
2	2	3	2	2	0	1	1	2	3	1	3	1	1	3	2	3	2	5	3	1	3	4	3	2	4	3	3	4	4	3	3	4	2	2	2	2	2	3	4	4	2	3	3	4	4	2	2	2	4
1	1	3	2	1	10000000	2	2	2	2	1	3	2	2	1	3	4	4	2	3	2	1	2	3	2	4	3	2	4	4	4	3	4	3	4	1	1	3	4	3	4	2	3	4	2	4	2	2	3	4
2	2	3	1	1	-9	2	1	3	3	3	4	4	4	2	1	4	4	1	2	5	3	1	1	1	1	1	1	1	4	1	1	4	1	5	4	4	5	5	5	5	5	5	1	1	1	4	4	4	4
2	2	2	3	1	8000000	2	2	2	4	2	3	2	3	4	3	5	4	2	3	4	1	3	1	2	5	3	4	4	4	2	4	5	1	2	4	5	2	3	3	4	4	4	5	4	3	3	4	4	4
2	2	2	2	2	0	2	2	1	1	1	1	1	1	2	1	1	1	4	1	2	3	1	1	1	4	4	4	2	1	1	1	2	1	2	1	3	4	4	4	4	4	3	1	1	2	4	1	1	4
2	2	2	3	1	-9	2	5	2	1	4	5	2	2	4	2	4	2	4	4	2	2	4	1	4	5	2	4	4	4	2	4	4	2	4	2	5	4	4	4	4	2	4	5	2	2	4	2	2	3
2	2	3	3	2	0	2	2	1	1	2	4	1	1	1	1	1	2	1	2	1	1	4	1	1	1	1	4	1	2	2	2	1	1	1	4	4	4	4	5	4	5	2	2	2	2	4	2	2	4
2	2	2	3	2	0	2	1	3	4	3	4	1	3	4	1	4	1	1	3	4	3	4	1	1	3	4	2	4	3	4	4	4	4	4	4	3	4	4	4	3	4	4	1	4	4	3	2	5	4
2	1	2	2	1	20000000	2	4	2	2	2	2	2	2	2	2	3	2	2	2	2	3	4	2	2	3	2	2	2	1	1	4	4	1	2	3	2	5	5	5	4	3	1	1	1	3	1	1	5	5
2	2	2	3	2	0	2	1	2	2	3	4	2	2	2	2	2	1	2	3	1	3	3	3	3	4	3	5	4	5	2	3	4	3	3	3	5	2	4	4	2	4	4	4	4	4	4	2	2	3
2	2	3	2	1	180000000	2	3	2	2	1	3	2	1	1	2	2	1	4	1	1	2	2	2	3	3	2	1	4	2	2	3	4	2	3	4	3	4	4	5	5	5	2	3	3	3	2	1	2	4
1	2	3	3	2	0	2	1	2	1	2	2	1	2	2	2	2	2	4	4	1	1	4	1	4	2	5	4	4	4	4	2	4	4	2	2	2	2	2	2	4	4	1	5	4	3	2	3	4	2
2	2	2	2	2	0	2	5	5	5	1	5	5	5	5	5	5	4	5	5	5	5	5	1	1	4	5	5	1	5	1	1	5	5	5	4	1	4	5	5	5	5	5	1	1	1	1	1	4	5
2	1	3	1	2	0	2	1	1	2	1	2	1	2	2	2	2	2	2	2	2	2	2	2	1	2	2	2	3	2	3	1	2	2	2	2	2	3	4	3	4	2	2	2	2	2	2	2	2	4
3	2	1	3	1	15000000	2	1	1	1	1	2	1	1	1	1	5	2	4	2	4	2	2	1	1	4	2	1	2	2	2	2	4	2	4	3	2	4	4	4	3	3	2	2	2	2	2	2	2	4
2	2	2	3	2	0	2	2	4	3	2	4	2	2	4	2	4	4	2	5	2	2	4	4	2	4	4	4	2	2	4	2	4	2	2	2	4	4	2	4	3	2	4	2	2	3	4	2	2	3
2	2	2	3	2	0	2	2	2	3	3	3	2	2	4	1	2	2	4	2	2	4	4	2	3	2	1	2	2	4	2	2	4	2	3	3	2	3	4	5	4	4	3	2	2	1	2	3	3	4
[truncated: 107 more columns]
